# Supplementary material for: Datasets on statistical analysis and performance evaluation of backtracking search optimisation algorithm compared with its counterpart algorithms
Source: Data Brief. 2019 Dec 23;28:105046. doi: 10.1016/j.dib.2019.105046 (PMC6948123; doi:10.1016/j.dib.2019.105046)
Supplement: Multimedia component 1 [file mmc1.zip]

Archive with 4 entries (4 files):
- Benchmark problems.xlsx
- Test1.xlsx
- Test2.xlsx
- Test3.xlsx
