# Supplementary material for: Datasets on statistical analysis and performance evaluation of backtracking search optimisation algorithm compared with its counterpart algorithms
Source: Data Brief. 2019 Dec 23;28:105046. doi: 10.1016/j.dib.2019.105046 (PMC6948123; doi:10.1016/j.dib.2019.105046)
Supplement: Multimedia component 1 [file mmc1.zip › Benchmark problems.xlsx]

## Sheet: Sheet1
ID	Function	Search space	Global min.	Dimension	Overall success (%)
F1	Ackley	[-32, 32]	0	n	48.25
F2	Alpine01	[0, 10]	0	2	65.17
F3	Bird	[-6.283185,	-106.765	2	59
F4	Leon	[0, 10]	0	2	41.17
F5	CrossInTray	[-10, 10]	-2.06261	2	74.08
F6	Easom	[-100, 100]	-1	2	26.08
F7	Whitley	[-10.24,	0	2	4.92
F8	EggCrate	[-5, 5]	0	2	64.92
F9	Griewank	[-600, 600]	0	n	6.08
F10	HolderTable	[-10, 10]	-19.2085	2	80.08
F11	Rastrigin	[-5.12, 5.12]	0	n	39.5
F12	Rosenbrock	[-5, 10]	0	n	44.17
F13	Salomon	[-100, 100]	0	2	10.33
F14	Sphere	[-1, 1]	0	2	82.75
F15	StyblinskiTang	[-5, 5]	-39.1661 for	n	70.5
F16	Schwefel26	[-500, 500]	0	2	62.67
