# Supplementary material for: Datasets on statistical analysis and performance evaluation of backtracking search optimisation algorithm compared with its counterpart algorithms
Source: Data Brief. 2019 Dec 23;28:105046. doi: 10.1016/j.dib.2019.105046 (PMC6948123; doi:10.1016/j.dib.2019.105046)
Supplement: Multimedia component 1 [file mmc1.zip › Test1.xlsx]

## Sheet: Nvar1
Basic statistics of the 30-solutions obtained by BSA, DE, PSO, ABC, and FF to minimise the sixteen benchmark functions (with default search space and 10 variable size) in Test 1
Functions	Statistics	BSA	DE	PSO	ABC	FF
F1	Mean	688.367	209.8	NC	NC	323.333
	S.D.	61.1981	5.76194	NC	NC	7.71623
	Best	584	193	NC	NC	301
	Worst	830	220	NC	NC	334
	Exec. time	0.312911	0.767032	NC	NC	8.87631
	No. of Succeeds	30	30	0	0	30
	No. of Failures	0	0	30	30	0
F2	Mean	78.9667	305.167	NC	NC	93.4333
	S.D.	11.2172	22.1672	NC	NC	78.0988
	Best	63	245	NC	NC	12
	Worst	109	348	NC	NC	248
	Exec. time	0.079014	0.613815	NC	NC	1.15185
	No. of Succeeds	30	30	0	0	30
	No. of Failures	0	0	30	30	0
F3	Mean	288.2	128.767	54.5926	35.3333	32.5
	S.D.	57.6849	40.0549	4.90101	7.16954	14.2871
	Best	193	72	44	23	6
	Worst	387	201	62	53	63
	Exec. time	0.121238	0.392393	0.097268	0.0872779	0.656927
	No. of Succeeds	30	30	27	30	30
	No. of Failures	0	0	3	0	0
F4	Mean	387.7	3960.13	857	128.333	1480.67
	S.D.	127.071	244.656	675.761	136.953	34.2096
	Best	47	3546	5	26	1388
	Worst	588	4472	1747	641	1520
	Exec. time	0.142008	10.5166	1.51979	0.217806	22.8873
	No. of Succeeds	30	30	30	24	30
	No. of Failures	0	0	0	6	0
F5	Mean	121.167	38.2667	27.2333	14.7667	3.76667
	S.D.	34.7236	8.33742	9.81443	4.03163	0.678911
	Best	45	23	6	7	2
	Worst	175	52	40	24	5
	Exec. time	0.0278497	0.0957308	0.0336228	0.0424794	0.0579551
	No. of Succeeds	30	30	30	30	30
	No. of Failures	0	0	0	0	0
F6	Mean	760.433	208.5	63.8333	NC	128.167
	S.D.	63.9767	33.3485	3.93992	NC	20.7798
	Best	617	162	54	NC	91
	Worst	880	326	71	NC	166
	Exec. time	0.251128	0.543419	0.0947665	NC	1.78591
	No. of Succeeds	30	30	30	0	30
	No. of Failures	0	0	0	30	0
F7	Mean	972	4809.6	NC	NC	NC
	S.D.	349.468	1851.09	NC	NC	NC
	Best	555	1616	NC	NC	NC
	Worst	1926	8339	NC	NC	NC
	Exec. time	0.505737	8.13527	NC	NC	NC
	No. of Succeeds	30	10	0	0	0
	No. of Failures	0	20	30	30	30
F8	Mean	119.1	2897.13	637.567	15.875	5.07143
	S.D.	30.3512	22.9328	4.63631	2.99728	1.74119
	Best	63	2855	627	11	3
	Worst	169	2944	650	21	10
	Exec. time	0.044835	4.77996	1.22302	0.0298352	0.0665574
	No. of Succeeds	30	30	30	24	28
	No. of Failures	0	0	0	6	2
F9	Mean	373.1	805.267	NC	NC	NC
	S.D.	82.9235	100.868	NC	NC	NC
	Best	285	631	NC	NC	NC
	Worst	611	1081	NC	NC	NC
	Exec. time	0.172796	1.51845	NC	NC	NC
	No. of Succeeds	30	30	0	0	0
	No. of Failures	0	0	30	30	30
F10	Mean	314.133	72.8333	54.2667	NC	20.8333
	S.D.	61.6412	14.4868	7.31523	NC	11.2129
	Best	209	43	40	NC	5
	Worst	418	111	65	NC	44
	Exec. time	0.127691	0.181376	0.0885674	NC	0.291506
	No. of Succeeds	30	30	30	0	30
	No. of Failures	0	0	0	30	0
F11	Mean	1038.93	562.367	NC	NC	NC
	S.D.	128.478	28.4805	NC	NC	NC
	Best	811	508	NC	NC	NC
	Worst	1293	634	NC	NC	NC
	Exec. time	0.379444	0.74408	NC	NC	NC
	No. of Succeeds	30	30	0	0	0
	No. of Failures	0	0	30	30	30
F12	Mean	1119.57	NC	NC	NC	NC
	S.D.	307.953	NC	NC	NC	NC
	Best	578	NC	NC	NC	NC
	Worst	2001	NC	NC	NC	NC
	Exec. time	0.375245	NC	NC	NC	NC
	No. of Succeeds	30	0	0	0	0
	No. of Failures	0	30	30	30	30
F13	Mean	NC	NC	NC	NC	NC
	S.D.	NC	NC	NC	NC	NC
	Best	NC	NC	NC	NC	NC
	Worst	NC	NC	NC	NC	NC
	Exec. time	NC	NC	NC	NC	NC
	No. of Succeeds	0	0	0	0	0
	No. of Failures	30	30	30	30	30
F14	Mean	151.9	154.6	1967.9	NC	12.5333
	S.D.	31.1784	4.12394	517.003	NC	1.00801
	Best	107	148	1782	NC	11
	Worst	208	162	4691	NC	15
	Exec. time	0.092171	0.4636	3.31553	NC	0.156159
	No. of Succeeds	30	30	30	0	30
	No. of Failures	0	0	0	30	0
F15	Mean	490.767	NC	100	659.667	245.846
	S.D.	56.8007	NC	5.25357	108.744	4.01759
	Best	345	NC	94	516	240
	Worst	598	NC	109	949	253
	Exec. time	0.271715	NC	0.188506	1.42208	3.06787
	No. of Succeeds	30	0	11	30	13
	No. of Failures	0	30	19	0	17
F16	Mean	NC	254.962	NC	NC	NC
	S.D.	NC	14.3261	NC	NC	NC
	Best	NC	231	NC	NC	NC
	Worst	NC	289	NC	NC	NC
	Exec. time	NC	0.572146	NC	NC	NC
	No. of Succeeds	0	26	0	0	0
	No. of Failures	30	4	30	30	30

## Sheet: Nvar2
Basic statistics of the 30-solutions obtained by BSA, DE, PSO, ABC, and FF to minimise the sixteen benchmark functions (with default search space and 30 variable size) in Test 1
Functions	Statistics	BSA	DE	PSO	ABC	FF
F1	Mean	1391.87	600.8	NC	NC	373.033
	S.D.	240.174	11.1275	NC	NC	4.31903
	Best	949	572	NC	NC	362
	Worst	1899	626	NC	NC	381
	Exec. time	0.546483	2.12153	NC	NC	9.56686
	No. of Succeeds	30	30	0	0	30
	No. of Failures	0	0	30	30	0
F2	Mean	467.433	2653.13	NC	NC	346.033
	S.D.	54.7488	311.881	NC	NC	34.2712
	Best	397	2136	NC	NC	227
	Worst	601	3367	NC	NC	408
	Exec. time	0.280656	6.55142	NC	NC	6.94528
	No. of Succeeds	30	30	0	0	30
	No. of Failures	0	0	30	30	0
F3	Mean	346.633	170.867	60.7931	35.6	32.7
	S.D.	84.0753	38.9135	28.8659	6.00345	16.2675
	Best	182	99	44	26	5
	Worst	505	236	209	45	67
	Exec. time	0.190157	0.560164	0.115231	0.0631293	0.644731
	No. of Succeeds	30	30	29	30	30
	No. of Failures	0	0	1	0	0
F4	Mean	471.633	5530.1	1152.87	91.7143	1492
	S.D.	139.242	266.669	496.098	41.2695	38.3882
	Best	180	4762	4	23	1323
	Worst	862	6071	1644	160	1533
	Exec. time	0.193297	14.7771	2.11521	0.25311	22.1456
	No. of Succeeds	30	30	30	28	30
	No. of Failures	0	0	0	2	0
F5	Mean	169.1	41.7667	29.8667	13.8	3.73333
	S.D.	49.428	11.4972	11.6434	4.60435	0.868345
	Best	70	14	2	2	2
	Worst	248	62	54	22	5
	Exec. time	0.0446106	0.10683	0.0466577	0.0440767	0.0516937
	No. of Succeeds	30	30	30	30	30
	No. of Failures	0	0	0	0	0
F6	Mean	912.9	267.567	64.8	NC	121.733
	S.D.	97.7771	41.8649	4.57429	NC	34.6599
	Best	678	194	55	NC	19
	Worst	1045	386	75	NC	173
	Exec. time	0.318349	0.724313	0.12786	NC	1.71469
	No. of Succeeds	30	30	30	0	30
	No. of Failures	0	0	0	30	0
F7	Mean	4764.57	NC	NC	NC	NC
	S.D.	624.961	NC	NC	NC	NC
	Best	3887	NC	NC	NC	NC
	Worst	6810	NC	NC	NC	NC
	Exec. time	3.9347	NC	NC	NC	NC
	No. of Succeeds	30	0	0	0	0
	No. of Failures	0	30	30	30	30
F8	Mean	133.167	3542.37	637.333	15.5517	4.66667
	S.D.	35.9934	39.6541	5.44143	2.59926	1.1094
	Best	35	3436	625	9	3
	Worst	203	3610	651	21	8
	Exec. time	0.0636542	6.44412	1.30194	0.0303382	0.0777714
	No. of Succeeds	30	30	30	29	27
	No. of Failures	0	0	0	1	3
F9	Mean	587.033	1297	NC	NC	NC
	S.D.	80.6112	45.5291	NC	NC	NC
	Best	469	1234	NC	NC	NC
	Worst	841	1423	NC	NC	NC
	Exec. time	0.29549	2.40986	NC	NC	NC
	No. of Succeeds	30	30	0	0	0
	No. of Failures	0	0	30	30	30
F10	Mean	366.867	91.6333	199.167	NC	19.8
	S.D.	42.679	14.8799	554.841	NC	10.0358
	Best	301	63	36	NC	5
	Worst	457	125	2450	NC	45
	Exec. time	0.187796	0.263624	0.357409	NC	0.27591
	No. of Succeeds	30	30	30	0	30
	No. of Failures	0	0	0	30	0
F11	Mean	3761.9	4211.53	NC	NC	NC
	S.D.	503.094	835.083	NC	NC	NC
	Best	2890	3339	NC	NC	NC
	Worst	4679	7001	NC	NC	NC
	Exec. time	1.84176	6.43736	NC	NC	NC
	No. of Succeeds	30	30	0	0	0
	No. of Failures	0	0	30	30	30
F12	Mean	1518.7	NC	NC	NC	NC
	S.D.	520.589	NC	NC	NC	NC
	Best	871	NC	NC	NC	NC
	Worst	2901	NC	NC	NC	NC
	Exec. time	0.45708	NC	NC	NC	NC
	No. of Succeeds	30	0	0	0	0
	No. of Failures	0	30	30	30	30
F13	Mean	NC	NC	NC	NC	NC
	S.D.	NC	NC	NC	NC	NC
	Best	NC	NC	NC	NC	NC
	Worst	NC	NC	NC	NC	NC
	Exec. time	NC	NC	NC	NC	NC
	No. of Succeeds	0	0	0	0	0
	No. of Failures	30	30	30	30	30
F14	Mean	417	484.433	NC	714.3	54.3667
	S.D.	56.5191	7.21915	NC	77.8474	2.85854
	Best	303	469	NC	568	50
	Worst	531	497	NC	834	63
	Exec. time	0.257286	0.841806	NC	2.20132	0.531501
	No. of Succeeds	30	30	0	30	30
	No. of Failures	0	0	30	0	0
F15	Mean	NC	NC	NC	NC	NC
	S.D.	NC	NC	NC	NC	NC
	Best	NC	NC	NC	NC	NC
	Worst	NC	NC	NC	NC	NC
	Exec. time	NC	NC	NC	NC	NC
	No. of Succeeds	0	0	0	0	0
	No. of Failures	30	30	30	30	30
F16	Mean	NC	991	NC	NC	NC
	S.D.	NC	1078.5	NC	NC	NC
	Best	NC	52.5988	NC	NC	NC
	Worst	NC	991	NC	NC	NC
	Exec. time	NC	1200	NC	NC	NC
	No. of Succeeds	0	12	0	0	0
	No. of Failures	30	18	30	30	30

## Sheet: Nvar3
Basic statistics of the 30-solutions obtained by BSA, DE, PSO, ABC, and FF to minimise the sixteen benchmark functions (with default search space and 60 variable size) in Test 1
Functions	Statistics	BSA	DE	PSO	ABC	FF
F1	Mean	2212.03	1265.4	NC	NC	409.8
	S.D.	285.81	17.2938	NC	NC	2.57843
	Best	1789	1231	NC	NC	404
	Worst	2705	1297	NC	NC	414
	Exec. time	1.22221	4.16115	NC	NC	6.67841
	No. of Succeeds	30	30	0	0	30
	No. of Failures	0	0	30	30	0
F2	Mean	1437.03	1233.33	NC	NC	453.467
	S.D.	192.167	188.052	NC	NC	26.0738
	Best	1129	907	NC	NC	411
	Worst	1982	1619	NC	NC	542
	Exec. time	0.9467	2.58952	NC	NC	9.55394
	No. of Succeeds	30	30	0	0	30
	No. of Failures	0	0	30	30	0
F3	Mean	364.767	186.867	53.8077	38.3333	28.2667
	S.D.	73.5254	51.1548	5.59299	8.32666	19.5711
	Best	242	124	39	21	4
	Worst	525	284	61	56	81
	Exec. time	0.217163	0.406377	0.10584	0.0705598	0.603976
	No. of Succeeds	30	30	26	30	30
	No. of Failures	0	0	4	0	0
F4	Mean	525.7	6225.6	909.4	84.7037	1489.63
	S.D.	218.503	461.136	641.211	43.7948	32.8261
	Best	284	5442	6	23	1409
	Worst	1269	7563	1837	186	1531
	Exec. time	0.249029	14.5678	2.56517	0.266281	20.3411
	No. of Succeeds	30	30	30	27	30
	No. of Failures	0	0	0	3	0
F5	Mean	173.533	45.3	24.2	14.5333	3.66667
	S.D.	39.283	10.1681	10.6977	4.90414	0.884087
	Best	82	25	6	2	2
	Worst	234	64	41	23	5
	Exec. time	0.109725	0.132267	0.0437595	0.0454349	0.0516442
	No. of Succeeds	30	30	30	30	30
	No. of Failures	0	0	0	0	0
F6	Mean	996.1	296.567	64.1667	NC	113.733
	S.D.	88.2076	47.6269	4.60946	NC	26.9251
	Best	861	209	55	NC	56
	Worst	1197	408	76	NC	168
	Exec. time	0.494674	0.879913	0.118392	NC	1.79048
	No. of Succeeds	30	30	30	0	30
	No. of Failures	0	0	0	30	0
F7	Mean	NC	NC	NC	NC	NC
	S.D.	NC	NC	NC	NC	NC
	Best	NC	NC	NC	NC	NC
	Worst	NC	NC	NC	NC	NC
	Exec. time	NC	NC	NC	NC	NC
	No. of Succeeds	0	0	0	0	0
	No. of Failures	30	30	30	30	30
F8	Mean	118.2	3750.9	637.033	15.0357	4.5
	S.D.	27.9426	44.6306	6.39225	2.48674	0.989949
	Best	78	3643	624	10	2
	Worst	190	3811	649	20	6
	Exec. time	0.169004	6.86713	1.4426	0.029832	0.0732698
	No. of Succeeds	30	30	30	28	26
	No. of Failures	0	0	0	2	4
F9	Mean	965.967	2588.03	NC	NC	NC
	S.D.	76.8897	72.9972	NC	NC	NC
	Best	855	2514	NC	NC	NC
	Worst	1150	2898	NC	NC	NC
	Exec. time	0.582512	5.42447	NC	NC	NC
	No. of Succeeds	30	30	0	0	0
	No. of Failures	0	0	30	30	30
F10	Mean	397.233	92.8333	56.6667	NC	20.8333
	S.D.	43.9817	15.2068	5.16843	NC	10.1949
	Best	309	41	49	NC	7
	Worst	471	114	67	NC	38
	Exec. time	9565.15	0.241655	0.0994698	NC	0.284334
	No. of Succeeds	30	30	30	0	30
	No. of Failures	0	0	0	30	0
F11	Mean	NC	NC	NC	NC	NC
	S.D.	NC	NC	NC	NC	NC
	Best	NC	NC	NC	NC	NC
	Worst	NC	NC	NC	NC	NC
	Exec. time	NC	NC	NC	NC	NC
	No. of Succeeds	0	0	0	0	0
	No. of Failures	30	30	30	30	30
F12	Mean	16054.2	NC	NC	NC	NC
	S.D.	22085.3	NC	NC	NC	NC
	Best	9065	NC	NC	NC	NC
	Worst	132801	NC	NC	NC	NC
	Exec. time	6.47848	NC	NC	NC	NC
	No. of Succeeds	30	0	0	0	0
	No. of Failures	0	30	30	30	30
F13	Mean	NC	NC	NC	NC	NC
	S.D.	NC	NC	NC	NC	NC
	Best	NC	NC	NC	NC	NC
	Worst	NC	NC	NC	NC	NC
	Exec. time	NC	NC	NC	NC	NC
	No. of Succeeds	0	0	0	0	0
	No. of Failures	30	30	30	30	30
F14	Mean	943.9	1060	NC	6468.93	113.133
	S.D.	84.9062	15.5984	NC	311.952	3.32942
	Best	798	1034	NC	5878	106
	Worst	1109	1097	NC	7116	120
	Exec. time	0.621604	3.00107	NC	19.4563	1.02572
	No. of Succeeds	30	30	0	30	30
	No. of Failures	0	0	30	0	0
F15	Mean	NC	NC	NC	NC	NC
	S.D.	NC	NC	NC	NC	NC
	Best	NC	NC	NC	NC	NC
	Worst	NC	NC	NC	NC	NC
	Exec. time	NC	NC	NC	NC	NC
	No. of Succeeds	0	0	0	0	0
	No. of Failures	30	30	30	30	30
F16	Mean	NC	NC	NC	NC	NC
	S.D.	NC	NC	NC	NC	NC
	Best	NC	NC	NC	NC	NC
	Worst	NC	NC	NC	NC	NC
	Exec. time	NC	NC	NC	NC	NC
	No. of Succeeds	0	0	0	0	0
	No. of Failures	30	30	30	30	30
