# Supplementary material for: Datasets on statistical analysis and performance evaluation of backtracking search optimisation algorithm compared with its counterpart algorithms
Source: Data Brief. 2019 Dec 23;28:105046. doi: 10.1016/j.dib.2019.105046 (PMC6948123; doi:10.1016/j.dib.2019.105046)
Supplement: Multimedia component 1 [file mmc1.zip › Test2.xlsx]

## Sheet: R1
Basic statistics of the 30-solutions obtained by BSA, DE, PSO, ABC, and FF to minimise the sixteen benchmark functions (with [-5, 5] search space and two-variable dimensions) in Test 2
Functions	Statistics	BSA	DE	PSO	ABC	FF
F1	Mean	72.3333	NC	0	19.3333	60.3667
	S.D.	16.0029	NC	NC	2.36837	23.4822
	Best	45	NC	NC	14	5
	Worst	101	NC	NC	23	95
	Exec. time	0.0287758	NC	NC	0.159119	1.19396
	No. of Succeeds	30	0	NC	30	30
	No. of Failures	0	30	0	0	0
F2	Mean	39.5	15.2667	794.25	9.13333	4.03333
	S.D.	11.7084	2.93532	379.083	1.90703	0.808717
	Best	22	10	154	4	2
	Worst	76	22	1146	13	5
	Exec. time	0.00711624	0.045706	1.44596	0.0771137	0.0645631
	No. of Succeeds	30	30	28	30	30
	No. of Failures	0	0	2	0	0
F3	Mean	139.5	53.3333	53.75	NC	31.6333
	S.D.	28.0772	14.2135	9.77762	NC	12.6422
	Best	73	32	40	NC	9
	Worst	206	79	97	NC	59
	Exec. time	0.0769751	0.0844739	0.0924078	NC	0.493045
	No. of Succeeds	30	30	28	0	30
	No. of Failures	0	0	2	30	0
F4	Mean	377.133	89.6923	1213.87	16	9.26923
	S.D.	68.4693	33.1841	159.601	47.125	3.05362
	Best	286	28	926	33.1837	5
	Worst	649	191	1550	6	19
	Exec. time	0.200669	0.293421	2.03824	147	0.1263
	No. of Succeeds	30	26	30	0.281063	26
	No. of Failures	0	4	0	24	4
F5	Mean	45.5667	15.0333	21.8	7.43333	3.13333
	S.D.	17.0247	5.18275	9.45917	3.33925	0.730297
	Best	13	5	3	2	2
	Worst	76	24	37	13	4
	Exec. time	0.0197551	0.0326881	0.0398876	0.077219	0.0421937
	No. of Succeeds	30	30	30	30	30
	No. of Failures	0	0	0	0	0
F6	Mean	248.267	30.8667	794.25	20.3	11.9667
	S.D.	31.2233	4.1083	379.083	1.60065	7.7169
	Best	202	25	154	17	4
	Worst	311	45	1146	24	34
	Exec. time	0.0888098	0.0514334	0.0724958	0.214976	0.094171
	No. of Succeeds	30	30	28	30	30
	No. of Failures	0	0	2	0	0
F7	Mean	64.3667	139.571	NC	27.6	249.947
	S.D.	12.864	16.34	NC	22.4157	26.5089
	Best	41	103	NC	9	193
	Worst	91	170	NC	89	282
	Exec. time	0.0384505	0.427799	NC	0.258146	3.34493
	No. of Succeeds	30	28	0	20	19
	No. of Failures	0	2	30	10	11
F8	Mean	248.567	18.4815	636.9	12.24	4.85185
	S.D.	23.9189	2.35944	5.98475	2.24128	0.948833
	Best	206	15	627	8	4
	Worst	300	23	651	16	7
	Exec. time	0.0426074	0.0328705	0.713973	0.0977398	0.0684199
	No. of Succeeds	30	27	30	25	27
	No. of Failures	0	3	0	5	3
F9	Mean	25.2333	166.577	100.714	9.07692	539.379
	S.D.	7.8331	110.811	5.13553	5.48396	45.9467
	Best	14	89	92	2	413
	Worst	47	691	109	19	597
	Exec. time	0.0160055	0.554093	0.162315	0.0468536	6.89237
	No. of Succeeds	30	26	14	26	29
	No. of Failures	0	4	16	4	1
F10	Mean	36.9	60.15	NC	NC	5.33333
	S.D.	17.7906	179.166	NC	NC	1.68836
	Best	16	14	NC	NC	3
	Worst	79	821	NC	NC	10
	Exec. time	0.0299895	0.171579	NC	NC	0.0847015
	No. of Succeeds	30	20	0	0	30
	No. of Failures	0	10	30	30	0
F11	Mean	111.367	81.8667	105.5	29.2222	9.96
	S.D.	16.0849	3.55967	4.28912	6.40513	3.81314
	Best	79	76	93	16	4
	Worst	147	89	117	45	20
	Exec. time	0.034564	0.277438	0.175991	0.152299	0.144588
	No. of Succeeds	30	30	30	27	25
	No. of Failures	0	0	0	3	5
F12	Mean	157.933	60.7727	722.8	35.8889	8.08333
	S.D.	35.3533	24.9207	104.118	24.9559	2.01983
	Best	98	8	414	5	5
	Worst	236	103	857	94	13
	Exec. time	0.145922	0.145608	1.21994	0.322524	0.111711
	No. of Succeeds	30	22	30	27	24
	No. of Failures	0	8	0	3	6
F13	Mean	271.8	147.138	646.36	133.767	10.9259
	S.D.	40.4086	52.0286	5.32197	100.098	2.84099
	Best	201	57	634	27	6
	Worst	344	260	656	349	17
	Exec. time	0.051253	0.229099	1.19054	1.29131	0.168615
	No. of Succeeds	30	29	25	30	27
	No. of Failures	0	1	5	0	3
F14	Mean	232.767	10.2	637.5	6	2.68
	S.D.	20.0098	2.48363	5.54449	1.56038	0.476095
	Best	190	6	626	3	2
	Worst	275	14	654	9	3
	Exec. time	0.0776085	0.034451	1.21731	0.0509592	0.033408
	No. of Succeeds	30	20	30	24	25
	No. of Failures	0	10	0	6	5
F15	Mean	52.0667	22.4333	44.1667	19.1	11.7
	S.D.	21.2245	2.51456	6.45453	3.26264	5.40849
	Best	21	18	27	10	3
	Worst	90	27	52	25	23
	Exec. time	0.0316576	0.0592526	0.0887543	0.138675	0.151985
	No. of Succeeds	30	30	30	30	30
	No. of Failures	0	0	0	0	0
F16	Mean	NC	NC	NC	NC	NC
	S.D.	NC	NC	NC	NC	NC
	Best	NC	NC	NC	NC	NC
	Worst	NC	NC	NC	NC	NC
	Exec. time	NC	NC	NC	NC	NC
	No. of Succeeds	0	0	0	0	0
	No. of Failures	30	30	30	30	30

## Sheet: R2
Basic statistics of the 30-solutions obtained by BSA, DE, PSO, ABC, and FF to minimise the sixteen benchmark functions (with [-250, 250] search space and two-variable dimensions) in Test 2
Functions	Statistics	BSA	DE	PSO	ABC	FF
F1	Mean	425.733	NC	NC	NC	249.414
	S.D.	65.6311	NC	NC	NC	24.0736
	Best	338	NC	NC	NC	192
	Worst	535	NC	NC	NC	295
	Exec. time	0.129019	NC	NC	NC	5.00991
	No. of Succeeds	30	0	0	0	29
	No. of Failures	0	30	30	30	1
F2	Mean	156.033	39.1034	732.074	38.3333	61
	S.D.	16.0956	5.10843	407.991	6.19974	22.2849
	Best	126	26	166	27	11
	Worst	188	49	1158	49	93
	Exec. time	0.0397724	0.112102	1.45757	0.197538	0.88401
	No. of Succeeds	30	29	27	30	27
	No. of Failures	0	1	3	0	3
F3	Mean	1087.67	233.389	81.7333	NC	208.033
	S.D.	391.248	71.8414	6.35682	NC	33.0146
	Best	293	103	72	NC	117
	Worst	1719	376	97	NC	250
	Exec. time	0.193656	0.385684	0.128641	NC	3.08003
	No. of Succeeds	30	18	30	0	30
	No. of Failures	0	12	0	30	0
F4	Mean	419.767	194.071	1253.52	219.69	93.8
	S.D.	191.377	65.9006	154.218	132.84	24.7252
	Best	189	64	981	33	47
	Worst	898	367	1517	636	145
	Exec. time	0.263658	0.674849	2.08555	1.63798	1.34841
	No. of Succeeds	30	28	21	29	25
	No. of Failures	0	2	9	1	5
F5	Mean	99.9333	29	54	NC	40.3
	S.D.	22.2539	3.69529	10.2217	NC	26.1786
	Best	53	22	28	NC	3
	Worst	143	36	68	NC	85
	Exec. time	0.0436152	0.0518579	0.0923664	NC	0.349824
	No. of Succeeds	30	30	30	0	30
	No. of Failures	0	0	0	30	0
F6	Mean	671.8	230.133	75.1333	NC	NC
	S.D.	107.411	48.5107	5.88823	NC	NC
	Best	424	162	61	NC	NC
	Worst	883	341	91	NC	NC
	Exec. time	0.22906	0.646946	0.120696	NC	NC
	No. of Succeeds	30	30	30	0	0
	No. of Failures	0	0	0	30	30
F7	Mean	112.633	157.655	NC	30.6111	445.867
	S.D.	30.1153	16.0006	NC	9.79879	33.7503
	Best	84	125	NC	16	343
	Worst	232	186	NC	58	499
	Exec. time	0.0441853	0.534595	NC	0.272917	5.85465
	No. of Succeeds	30	29	0	18	30
	No. of Failures	0	1	30	12	0
F8	Mean	328.667	32.08	644.233	23.76	110.767
	S.D.	31.0743	3.41467	5.99243	3.33267	24.3971
	Best	261	24	633	17	53
	Worst	419	37	661	29	151
	Exec. time	0.0566179	0.0560078	1.14236	0.189974	1.52727
	No. of Succeeds	30	25	30	25	30
	No. of Failures	0	5	0	5	0
F9	Mean	181.533	175.8	794.25	201.577	742.31
	S.D.	44.8374	19.9126	379.083	144.672	47.8518
	Best	104	145	154	32	547
	Worst	262	213	1146	488	807
	Exec. time	0.103629	0.459874	0.419778	0.981089	9.11513
	No. of Succeeds	30	30	28	26	29
	No. of Failures	0	0	2	4	1
F10	Mean	NC	NC	NC	NC	NC
	S.D.	NC	NC	NC	NC	NC
	Best	NC	NC	NC	NC	NC
	Worst	NC	NC	NC	NC	NC
	Exec. time	NC	NC	NC	NC	NC
	No. of Succeeds	0	0	0	0	0
	No. of Failures	30	30	30	30	30
F11	Mean	138.167	96.8333	122.483	43	149.815
	S.D.	28.0665	4.1778	5.92586	7.54188	38.6742
	Best	94	85	114	31	50
	Worst	201	103	142	55	210
	Exec. time	0.0593494	0.28238	0.199407	0.424503	2.34203
	No. of Succeeds	30	30	29	26	27
	No. of Failures	0	0	1	4	3
F12	Mean	572.833	368.222	936.1	409.588	80.3704
	S.D.	122.374	99.1655	243.031	225.001	27.81
	Best	411	210	605	55	19
	Worst	934	565	1858	944	120
	Exec. time	0.310758	1.05644	1.51073	3.45379	1.23474
	No. of Succeeds	30	27	30	17	27
	No. of Failures	0	3	0	13	3
F13	Mean	427.867	179.833	764.963	204.926	118.433
	S.D.	68.7317	39.8169	229.55	118.616	25.9637
	Best	311	80	647	23	56
	Worst	601	270	1392	457	163
	Exec. time	0.123286	0.265166	1.2403	1.95621	1.89301
	No. of Succeeds	30	30	27	27	30
	No. of Failures	0	0	3	3	0
F14	Mean	269.067	23.8519	642.833	17.1667	41.3571
	S.D.	29.8871	3.13422	6.77258	1.34056	15.6163
	Best	206	18	630	15	14
	Worst	339	29	658	20	74
	Exec. time	0.0919827	0.0669118	1.15989	0.141662	0.62699
	No. of Succeeds	30	27	30	24	28
	No. of Failures	0	3	0	6	2
F15	Mean	135.033	36.8667	68.3333	31.3333	163.8
	S.D.	27.0676	3.70213	3.95085	3.28354	25.2018
	Best	85	27	58	24	87
	Worst	233	44	74	38	207
	Exec. time	0.0330266	0.0875361	0.118946	0.236676	1.60094
	No. of Succeeds	30	30	30	30	30
	No. of Failures	0	0	0	0	0
F16	Mean	NC	NC	NC	NC	NC
	S.D.	NC	NC	NC	NC	NC
	Best	NC	NC	NC	NC	NC
	Worst	NC	NC	NC	NC	NC
	Exec. time	NC	NC	NC	NC	NC
	No. of Succeeds	0	0	0	0	0
	No. of Failures	30	30	30	30	30

## Sheet: R3
Basic statistics of the 30-solutions obtained by BSA, DE, PSO, ABC, and FF to minimise the sixteen benchmark functions (with [-500, 500] search space and two-variable dimensions) in Test 2
Functions	Statistics	BSA	DE	PSO	ABC	FF
F1	Mean	556.633	NC	NC	NC	279.75
	S.D.	112.73	NC	NC	NC	33.3196
	Best	396	NC	NC	NC	171
	Worst	898	NC	NC	NC	315
	Exec. time	0.189254	NC	NC	NC	5.14849
	No. of Succeeds	30	0	0	0	20
	No. of Failures	0	30	30	30	10
F2	Mean	154.667	46.1667	847.857	47.4667	88.4667
	S.D.	24.9473	6.41165	367.654	12.1931	26.1702
	Best	113	27	165	32	36
	Worst	201	63	1152	95	141
	Exec. time	0.0675923	0.139866	1.52826	0.340742	1.44769
	No. of Succeeds	30	30	28	30	30
	No. of Failures	0	0	2	0	0
F3	Mean	1909.43	182.75	84.4667	NC	249.6
	S.D.	591.077	82.9995	10.7855	NC	29.669
	Best	1402	112	67	NC	159
	Worst	3725	302	118	NC	294
	Exec. time	0.316752	0.139866	0.127532	NC	3.47456
	No. of Succeeds	30	4	30	0	30
	No. of Failures	0	26	0	30	0
F4	Mean	444.067	220.036	1482.15	238.259	118.615
	S.D.	81.262	62.5149	824.69	120.881	31.9726
	Best	309	100	955	45	51
	Worst	659	365	5332	415	180
	Exec. time	0.179458	0.711658	1.44596	2.14046	1.69247
	No. of Succeeds	30	28	26	27	26
	No. of Failures	0	2	4	3	4
F5	Mean	NC	NC	NC	NC	NC
	S.D.	NC	NC	NC	NC	NC
	Best	NC	NC	NC	NC	NC
	Worst	NC	NC	NC	NC	NC
	Exec. time	NC	NC	NC	NC	NC
	No. of Succeeds	0	0	0	0	0
	No. of Failures	30	30	30	30	30
F6	Mean	1096.47	570.267	82.7667	NC	NC
	S.D.	263.509	179.241	8.07159	NC	NC
	Best	691	295	66	NC	NC
	Worst	1590	984	100	NC	NC
	Exec. time	0.310251	1.7017	0.111516	NC	NC
	No. of Succeeds	30	30	30	0	0
	No. of Failures	0	0	0	30	30
F7	Mean	165.133	158.31	NC	36.8333	474.3
	S.D.	44.8528	18.3655	NC	20.9881	31.4896
	Best	98	117	NC	22	409
	Worst	292	188	NC	116	528
	Exec. time	0.107162	0.423308	NC	0.336141	6.12893
	No. of Succeeds	30	29	0	18	30
	No. of Failures	0	1	30	12	0
F8	Mean	319.067	35.3077	643.833	27.2	145.304
	S.D.	38.7494	2.41279	6.19835	2.64575	19.001
	Best	271	31	634	22	115
	Worst	401	40	657	31	182
	Exec. time	0.0543112	0.0609886	1.2483	0.215202	2.08556
	No. of Succeeds	30	26	30	25	23
	No. of Failures	0	4	0	5	7
F9	Mean	145.167	176.3	370.708	179.962	789.767
	S.D.	36.9726	17.7883	400.062	118.135	27.7895
	Best	99	147	118	29	725
	Worst	254	207	1277	460	842
	Exec. time	0.08441	0.55594	0.588365	0.943245	8.90309
	No. of Succeeds	30	30	24	26	30
	No. of Failures	0	0	6	4	0
F10	Mean	NC	NC	NC	NC	NC
	S.D.	NC	NC	NC	NC	NC
	Best	NC	NC	NC	NC	NC
	Worst	NC	NC	NC	NC	NC
	Exec. time	NC	NC	NC	NC	NC
	No. of Succeeds	0	0	0	0	0
	No. of Failures	30	30	30	30	30
F11	Mean	143.933	98.9333	129.933	45.4286	195.552
	S.D.	38.009	4.55566	19.8006	7.59351	30.6251
	Best	89	88	115	25	91
	Worst	211	108	227	60	242
	Exec. time	0.175519	0.305618	0.207101	0.423829	3.1741
	No. of Succeeds	30	30	30	28	29
	No. of Failures	0	0	0	2	1
F12	Mean	1379.17	427.923	898.9	569.571	116.5
	S.D.	156.359	117.851	254.748	246.488	38.3082
	Best	1101	263	585	342	24
	Worst	1879	667	1753	932	181
	Exec. time	0.453408	0.76525	1.45467	4.8161	1.7253
	No. of Succeeds	30	26	30	7	28
	No. of Failures	0	4	0	23	2
F13	Mean	381.567	171.533	700.179	224.808	154.1
	S.D.	102.918	53.2915	134.073	135.152	29.2555
	Best	205	75	645	46	76
	Worst	756	276	1374	456	199
	Exec. time	0.163732	0.519128	1.21303	2.20904	2.4749
	No. of Succeeds	30	30	28	26	30
	No. of Failures	0	0	2	4	0
F14	Mean	280.033	26.3571	644.233	18.069	66.7857
	S.D.	26.2921	3.291	6.37172	2.75073	25.6564
	Best	235	17	633	10	22
	Worst	344	31	657	21	105
	Exec. time	0.0942649	0.082853	1.25643	0.15799	1.0679
	No. of Succeeds	30	28	30	29	28
	No. of Failures	0	2	0	1	2
F15	Mean	NC	39.4667	70.6667	33.3	185.567
	S.D.	NC	2.88556	4.30984	3.05298	33.5936
	Best	NC	34	62	26	111
	Worst	NC	44	77	39	241
	Exec. time	NC	0.104904	0.10611	0.237935	1.40602
	No. of Succeeds	0	30	30	30	30
	No. of Failures	30	0	0	0	0
F16	Mean	NC	NC	NC	NC	NC
	S.D.	NC	NC	NC	NC	NC
	Best	NC	NC	NC	NC	NC
	Worst	NC	NC	NC	NC	NC
	Exec. time	NC	NC	NC	NC	NC
	No. of Succeeds	0	0	0	0	0
	No. of Failures	30	30	30	30	30
