# Supplementary material for: Datasets on statistical analysis and performance evaluation of backtracking search optimisation algorithm compared with its counterpart algorithms
Source: Data Brief. 2019 Dec 23;28:105046. doi: 10.1016/j.dib.2019.105046 (PMC6948123; doi:10.1016/j.dib.2019.105046)
Supplement: Multimedia component 1 [file mmc1.zip › Test3.xlsx]

## Sheet: Sheet1
The success and failure ratio for minimising the sixteen benchmark functions in Test 1
Variable dimensions	BSA		DE		PSO		ABC		FF
	Success	Failure	Success	Failure	Success	Failure	Success	Failure	Success	Failure
Nvar1: 10	11	2	13	3	9	7	6	10	10	6
Nvar2: 30	13	3	12	4	6	10	5	11	9	7
Nvar3: 60	11	5	10	6	6	10	5	11	9	7

## Sheet: Sheet2
The success and failure ratio for minimising the sixteen benchmark functions in Test 2
Search space	BSA		DE		PSO		ABC		FF
	Success	Failure	Success	Failure	Success	Failure	Success	Failure	Success	Failure
R1: [-5, 5]	15	1	14	2	12	4	13	3	15	1
R2: [-250, 250]	14	2	13	3	12	4	12	4	13	3
R3: [-500, 500]	12	4	12	4	10	6	10	6	12	4
